# Supplementary material for: Neutrophil proteases are protective against SARS-CoV-2 by degrading the spike protein and dampening virus-mediated inflammation
Source: JCI Insight. 2024 Mar 12;9(7):e174133. doi: 10.1172/jci.insight.174133 (PMC11128203; doi:10.1172/jci.insight.174133)
Supplement: Supporting data values [file jciinsight-9-174133-s104.xlsx]

## Sheet: Fig 1E
FFU/ml
PBS	CatG	NE	PR3
7550	325	2180	4180
11000	1300	2150	2230
9050	350	1530	1430

## Sheet: Fig 1F
FFU/ml
PBS	CatG	NE	PR3
2320	1	158	232
5000	158	158	158
1580	1	158	1

## Sheet: Fig 1G
TCID50/ml
PBS	CatG	NE	PR3
2320	1	1	1
1580	1	341	1
1580	1	158	1

## Sheet: Fig 2A
%initial body weight
WT
dpi
0	100	100	100	100	100	100	100	100	100	100	100	100	100	100	100	100	100	100	100	100	100	100	100	100	100	100	100	100	100	100	100	100	100	100	100	100	100	100	100
1	103.5	98.35	95.1	98.04	102.2	100.4	101.3	102.8	100.8	102.2	101.5	101.7	100.5	100	100	100	100	101	101	98	100	100	101	103.1	103.2	98.6	100	101.7	100	103.5	101.1	96.9	103.4	100.5	101.4	96.7	99.6	99	102.1
2	100.4	96.69	94.76	96.41	100	100	100.8	101.6	99.62	101.7	100.5	100	98.58	98	101	100	101	98	101	99	100	101	98	99.5	100	98.1	99.4	101.7	97.7	101.2	100	92.9	99.4	103.8	99.5	96.7	99.6	99	102.6
3			91.608	96.078	93.939			102.4	99.24			101.1	96.7	103	100	101	98	95	98	98	100	98				96.2	94.2	95.4	87.4	91.2	94.7	96.9	98.9	93.4	99.1	94.3	96.9	97.9	102.6
4			92.308	94.771	93.939			103.2	96.95			97.78	96.23	105	98	102	99	99	101	99	98	102				97.2	101.7	97.1	89.7	94.7	93.2	95.4	98.9	97.3	96.3	95.2	95.6	98.4	103.1
CatG-/-
0	100	100	100	100	100	100	100	100	100	100	100	100	100	100	100	100	100
1	97.51	99.24	96.35	101.19	101.34	100.6	102	103.2	98.47	98.84	97.8	99.1	101.4	99.5	99	98.4	99.5
2	97.15	101.91	100	100	101.79	104.1	91.5	98.41	95.71	97.1	93.4	96.3	93.8	99.5	99.5	99.5	98.5
3	94.31	100	98.54	101.58	102.23			92.675	88.037	91.014				94.4	95.9	97.8	97.4
4	96.44	100.76	97.81	96.05	102.23			90.446	86.503	87.246				99	97.4	96.8	98.5
NE-/-
0	100	100	100	100	100	100	100	100	100	100	100	100
1	100	103.3	102.4	102.3	104.3	100	101.9	101	100	98	101.1	102.6
2	92.91	98.03	100.7	100	97.3	97.7	99.5	99.5	97.1	93.4	97.3	98.4
3			88.396	98.361				97.1	89.5	86.8	91.3	95.3
4			85.324	96.721				97.1	95.2	82.2	97.3	97.9
PR3-/-
0	100	100	100	100	100	100	100	100	100	100	100	100	100	100	100	100	100	100	100	100	100	100	100	100	100	100	100	100	100	100	100	100	100	100	100	100
1	99.45	101.1	101.7	100	101.8	102.7	102.4	102	104.5	101.9	102.2	100.4	100.4	100.4	99.1	98.48	98.98	100.5	100	100	100.78	100.82	99.21	100	100.48	98.5	98.96	99.49	102.9	101.9	98	101.4	103.4	100	102.5	100.9
2	98.36	98.9	100	98.9	102.7	105.9	103.4	100.5	102.7	101.4	101.8	101.8	101.3	101.3	99.1	100	98.47	101	100	101.1	98.06	102.45	100	101.11	99.05	98	98.96	97.45	97.6	97.7	97.6	99.5	100	97.4	99.5	99.6
3											100.4	98.23	97.84	96.65	96.85	98.48	94.9	96.86	97.83	97.87	93.8	102.04	101.19	100	87.14	91.5	87.56	89.29				87.8	91.7	93.9	88.5	92
4											100	98.23	97.84	97.91	98.65	100.5	94.39	96.86	100	100.5	96.9	102.04	101.19	100.74	90.95	95	89.64	89.29				84.6	93.2	94.3	85	95.1
NE.CatG-/-
0	100	100	100	100	100	100	100	100	100	100	100	100	100	100	100	100	100	100	100
1	100.83	100.89	100	98.87	102.12	98.38	100.53	102.5	99.1	101	96.7	101	100.5	99.5	101.1	100.6	100.5	100.6	101.6
2	96.69	94.22	97.8	97.18	93.65	96.76	98.95	95	92.1	90.6	89.5	97.4	98.9	99.5	100	97.2	101.6	100	99.5
3	91.74	85.33	87.18	95.48	82.54	95.14	91.05	86.25				86.4	87.3	97.5	95.2	84.9	91.8	94.4	98.9
4	88.43	87.56	93.04	98.87	89.42	97.3	95.26	87.5				85.3	84.7	99	97.9	88.3	99.5	97.2	101.1

## Sheet: Fig 2B
Copies/ml
Swabs dpi 2						Lungs dpi 2						Nose dpi 2
WT	CatG-/-	NE-/-	PR3-/-	NE.CatG-/-		WT	CatG-/-	NE-/-	PR3-/-	NE.CatG-/-		WT	CatG-/-	NE-/-	PR3-/-	NE.CatG-/-
139599800	71375950	1416027000	531629118	576961261		6.04163e+07	47125000000	35931000000	1419000187	1077654962		21155320	60623830	254039600	1077654962	1077654962
261574100	3200738000	544731000	238927700	483003521		6873795818	16438000000	6476638000	5569490127	17877478273		72901020	413236100	1153363000	1.03446e+08	1048369307
20180600	96046900	645349500	224437872	148820334		163605752	22787000000	5149351585	1833625455	12895268239		5.81505e+08	3102033109	1.56157e+08	2.80613e+07	1233880302
74208300	114709000	483340600	851056804	337308618		7161548380	21314000000	3663829916	2107922455	4990530191		9.53327e+08	2749210827	8.91372e+08	9.42495e+08	7.87534e+08
115780800	35565180	1.51741e+07	122308543	118003111		4531194000	6240524718	10704519934	985478623	1655790680		1.02076e+08	1608035398	253636445	1669459029	1839162954
912784799	367013402	2.91259e+06	222176799	1.4721e+07		24690000000	2.83412e+08	2600003324	5101035916	131326021		1508838532	2746419813	3226356385	9.79584e+08	4.27417e+08
498992217	583203056	4.62891e+08	492399757	4.04787e+07		27489000000	31038766642	18803482735	1879350738	8676636969		84923330	2677642900	2666108925	1228721344	1268026080
2.33289e+06	226628420	4.10063e+07	1057321420	3.01414e+07			1.68064e+08	5.12803e+08	9799487476	10826853197		2301211000	4307363866	5.81615e+08	5.2661e+08	596232795
236648313	574366598	353700854	530701825	427129			2491181798	5980090642	2747640533	8.76808e+08		1319223000	3813451875	1033370070	2.75833e+08	2.22114e+08
8.1558e+06	1.8296e+06	2.83393e+08	375938857	4.57631e+08			28782172629	8.5793e+07					6018556609	1778086572	6.06623e+07
291808959	5.25527e+07	6.9242e+08	1.25492e+06	4.84539e+08									1610282776
204454006	3.4742e+06	1.96378e+07	149227131	529689
362026666	8.73875e+06	1.12614e+07	126634325	491773
1.22298e+07	4.77539e+06	2.16308e+06	7.05135e+07	9.91562e+08
9.15143e+07	943265	4.66879e+07	468344041	4.11367e+07
713435881	4.257e+07	9.76711e+06	24275206	2.09207e+08
667176733	1.38212e+07		9.55847e+07
	1.40928e+07		2.4538e+06
	461700
Swabs dpi 4						Lungs dpi 4						Nose dpi 4
WT	CatG-/-	NE-/-	PR3-/-	NE.CatG-/-		WT	CatG-/-	NE-/-	PR3-/-	NE.CatG-/-		WT	CatG-/-	NE-/-	PR3-/-	NE.CatG-/-
7362005	6957145	52104300	7.31651e+07	4.25812e+06		1445230000	1035866000	4831851000	670150685	411717478		25570000	43092260	526041200	6.00716e+08	139410112
9304680	6151385	42866840	3.31582e+06	2831924241		299647500	4421514000	8551638	191210089	1762297801		14195680	10989520	355627300	94974121	386331616
36721480	8123240	391053	5.56714e+06	1.29682e+07		1314707000	3223392000	4.22605e+07	289485256	970362225		14471830	33646870	5.20813e+07	1.76674e+08	181551480
48389788	80689554	1.25436e+06	3.72631e+06	2.57834e+07		283438853	2.09582e+07	8.90249e+07	478336731	349328507		1463415834	319692424	3.44716e+07	5.31417e+07	256437356
3.61539e+06	110748311	672489	3.32095e+07	4.50845e+07		611139902	1098863536	1.63512e+08	772653351	903879379		7.82799e+08	757404136	7.41732e+07	1.63212e+08	8.37056e+07
272429390	6.7618e+07	336644	2.05588e+07	276059266		265043865	980175284	1.3254e+08	191489478	298110747		7.49155e+08	312935617	1.3511e+08	2.67965e+07	140976466
24863980	113459622	77113.4	8.24606e+07	535218594		7.93312e+07	2226345235	8.67349e+07	1.90697e+07	416501977		6.46273e+08	236198956	380598862	2.95239e+08	179716757
8.2812e+07	266104985	8.69062e+06	3.88156e+06	6.33119e+07		2.08739e+07	5.66642e+07	3.48015e+07	126715226	1047304997		112749222	6.82327e+07	4.86915e+08	5.37638e+08	1119813955
334823181	149359	5.22156e+06	2.82408e+07	627130		4.17976e+07	3.84704e+08	2.04468e+08	119200690	5.96592e+08		148165747	1.92214e+08	2.66977e+08	3.68825e+08	3.30485e+08
6.7455e+07	9.02516e+06	2.52652e+06	300292	1.2268e+06		9.7395e+07	4.59963e+08	1.7294e+08	357301803	1.20605e+08		2.64181e+07	4.64556e+08	7.35403e+07	7.93909e+08	1.16031e+08
419325836	425410		4.78704e+07	1.35796e+06		7.64779e+07	1099491544		8.05089e+06	7.18894e+08		129012310	2.4371e+07		7.90246e+07	8.46515e+07
7.17485e+07	38692.1		2.64785e+07	1.74941e+06		149241913	924128690		3.67628e+06	1.8116e+08		276551461	2.35914e+08		3.52215e+07	9.55395e+07
727915376	1.80652e+06		5.9931e+07	153604		301230633	6.10597e+08		379404750	2.38959e+08		8.62928e+07			2.50192e+07	164198833
102264010			1.67118e+07	910899		3.50342e+07			1109377316	2.84099e+07		398854265			1.91418e+07	2.44827e+07
135526401			108659093	561547					518235587	6.87763e+07		406626388			5.14944e+07	2.41815e+07
			3.7107e+07	1.06674e+08					806763357						2.63018e+07	1.59428e+08
			7.96893e+07	5.79531e+08											8.64682e+07
			333317441												435192909

## Sheet: Fig 2C
PFU/ml
Titers dpi 2
WT	CatG -/-	NE-/-	PR3-/-	NE.CatG-/-
5	2000000	2000000	1000000	600000
300000	925000	1000000	900000	700000
300000	2000000	90000	900000	200000
5	350000	20000	1000000	9000
900000	300	200000	100000	400000
100000	300000	100000	1000000	400000
500000	80	1000000	500000	50000
800000	400000	800000	200000
	2000000	900000	40000
		5
Titers dpi 4
WT	CatG -/-	NE-/-	PR3-/-	NE.CatG-/-
200	50000	20000	4000	400
3000	7000	200	200	2000
10000	20000	400	5000	600
100	5250	2000	6000	300
2000	6500	1000	4000	2000
3000	9000	1000	200	300
2000	5750	5	2000	400
5	2000	5	2000	4000
100	9000	10000	800	2000
5	9000	10000	400	5000
5	40000		5000	5000
5			1000	2000
900			900	1000
400			800	900
100
1000
5000
4000
4000

## Sheet: Fig 3A
pg/mL
IFN gamma D2						TNFalpha D2						IL12p70 D2						IL1beta D2						GM-CSF D2						IL10 D2						IFNbeta D2						IFNalpha D2						IL6 D2
WT	CatG-/-	NE-/-	PR3-/-	NE.CatG-/-		WT	CatG-/-	NE-/-	PR3-/-	NE.CatG-/-		WT	CatG-/-	NE-/-	PR3-/-	NE.CatG-/-		WT	CatG-/-	NE-/-	PR3-/-	NE.CatG-/-		WT	CatG-/-	NE-/-	PR3-/-	NE.CatG-/-		WT	CatG-/-	NE-/-	PR3-/-	NE.CatG-/-		WT	CatG-/-	NE-/-	PR3-/-	NE.CatG-/-		WT	CatG-/-	NE-/-	PR3-/-	NE.CatG-/-		WT	CatG-/-
2.08	0.63	2.14	0.91	0.63		32.19	32.19	175.61	37.32	32.19		1.51	0.89	16.98	3.77	0.89		13.796	12.977	66.967	41.006	15.084		13.05	7.06	60.98	33.19	4.42		27.23	27.23	33.126	27.23	27.23		40.71	40.71	435.82	40.71	40.71		12.29	7.77	736.18	183.65	38.24		1.58	13.83
0.63	3.1	0.63	0.63	23.04		32.19	67.7	38.76	64.76	61.13		0.89	14.45	1.61	5.35	11.52		9.1	52.166	35.267	38.133	85.073		4.42	37.13	33.24	28.92	90.14		27.23	37.6	27.23	27.23	65.98		40.71	381.06	40.71	40.71	52.75		7.77	310.95	195.76	102.04	239.22		7.55	577.9
24.22	7.38	16.15	6.44	10.03		32.19	32.19	57.27	69.38	75.76		2.42	4.15	10.39	2.75	11.36		27.311	37.384	94.349	41.749	80.162		10.44	17.19	87.67	30.01	84.24		27.23	27.23	61.719	27.23	63.976		40.71	194.47	55.26	40.71	57.12		20.21	188.35	230.11	74.04	209.35		122.43	206.78
1.98	4.42	0.63	0.65	19.37		32.19	32.19	32.19	168.64	43.61		2.27	4.15	5.24	5.94	7.79		23.011	33.345	50.751	46.274	73.069		15.2	14.52	4.42	58.06	68.77		27.23	27.23	49.078	27.23	62.449		40.71	197.54	40.71	40.71	53.13		53.91	198.3	54.39	132.51	303.34		101.87	386.23
1.09	2.82	35.27	10.96	17.27		32.19	78.47	67.91	32.19	90.31		0.89	9.49	4.44	3.21	7.79		16.079	57.018	66.809	35.365	68.622		4.42	37.72	48.33	15.27	71.64		27.23	31.544	50.052	27.23	67.023		40.71	330.35	40.71	40.71	84.37		7.77	362.43	274.47	82.36	256.38		13.16	318.96
23.76	11.84	16.56	0.89	54.49		101.4	32.19	34.16	54.71	96		5	0.89	6.25	4.13	11.32		55.413	9.1	55.226	47.644	84.562		34.36	4.42	4.42	23.42	81.38		27.23	27.23	55.114	27.23	75.33		40.71	40.71	40.71	40.71	264.94		322.91	7.77	129.87	236.61	1161.62		467.83	1.11
0.63	0.63	10.52	0.63	18.95		61.64	32.19	32.19	75.07	68.71		6.09	0.89	0.89	7.49	16.09		44.509	23.725	19.616	43.963	64.358		4.42	4.42	4.42	26.43	77.56		27.23	29.202	27.23	27.23	43.585		40.71	40.71	40.71	40.71	44.7		214.25	45.14	53.29	246.87	202.13		912.23	19.87
19.78	17.25	18.02	0.63	0.63		33.72	52.92	32.19	32.19	37.24		4.74	7.06	5.49	2.97	6.16		16.197	67.744	66.954	41.757	44.463		4.42	54.2	4.42	16.21	49.93		27.23	57.939	39.75	27.23	53.914		40.71	40.71	40.71	40.71	40.71		75.52	198.38	150.5	65.81	79.39		197.45	437.69
	0.63	11.29	0.63			44.45	32.19	39.79	32.19			0.89	0.89	4.13	1.1			18.855	29.62	46.603	19.303			4.42	4.42	4.42	4.42			27.23	29.37	27.23	27.23			40.71	40.71	40.71	40.71			225.54	35.02	106.42	20.62			434.47	19.87
	0.63	0.63	0.63				32.19	32.19	32.19				0.89	0.89	0.89				77.438	24.587	34.651				4.42	4.42	4.42				45.858	27.23	28.986				40.71	40.71	40.71				61.63	35.02	46				43.78
							93.19						10.73						77.953						65.33						57.786						118.83						855.01						2035.82
IFN gamma D4						TNFalpha D4						IL12p70 D4						IL1beta D4						GM-CSF D4						IL10 D4						IFNbeta D4						IFNalpha D4						IL6 D4
WT	CatG-/-	NE-/-	PR3-/-	NE.CatG-/-		WT	CatG-/-	NE-/-	PR3-/-	NE.CatG-/-		WT	CatG-/-	NE-/-	PR3-/-	NE.CatG-/-		WT	CatG-/-	NE-/-	PR3-/-	NE.CatG-/-		WT	CatG-/-	NE-/-	PR3-/-	NE.CatG-/-		WT	CatG-/-	NE-/-	PR3-/-	NE.CatG-/-		WT	CatG-/-	NE-/-	PR3-/-	NE.CatG-/-		WT	CatG-/-	NE-/-	PR3-/-	NE.CatG-/-		WT	CatG-/-
65.08	4.23	3.79	0.63	0.63		32.19	122.33	59.62	42.86	85.78		1.14	9.91	4.84	1.37	5.91		17.143	48.57	30.096	22.428	35.095		6.09	54.18	23.07	68.23	52.89		27.23	46.166	27.23	27.23	27.23		40.71	218.64	40.71	40.71	40.71		22.01	325.96	157.49	121.77	158.79		68.21	696.04
6.5	21.72	4.52	3.65	0.63		32.19	32.19	32.19	32.19	32.19		0.89	2.98	0.89	0.89	2.18		13.715	39.285	11.095	19.065	20.827		8.78	21.83	4.42	4.42	37.76		55.397	27.23	27.23	27.23	27.23		40.71	40.71	40.71	40.71	40.71		132.25	93.45	7.77	7.77	71.09		139.96	197.56
32.95	0.63	0.63	0.63	1		41.27	151.83	35.03	32.19	32.19		5.24	6.81	0.89	0.89	0.89		27.852	39.149	43.988	12.278	11.728		23.69	36.47	44.33	7.31	12.12		27.23	27.23	28.854	27.23	27.23		283.9	40.71	40.71	40.71	40.71		67.31	345.23	99.65	19.48	24.31		153	885.69
1.77	46.08	0.63	0.75	1.33		32.19	32.19	44.2	76.83	32.19		0.89	1.35	4.44	3.82	1.88		9.1	30.23	59.175	30.999	17.37		4.42	26.32	57.21	48.84	24.15		27.23	27.23	51.644	27.23	27.23		40.71	40.71	40.71	40.71	40.71		7.77	95.81	124.34	174.34	53.44		2.85	77.97
0.63	2.21	25.51	0.63	4.18		32.19	38.58	67.83	32.19	32.19		3.31	3.39	8.4	0.89	0.89		37.77	40.636	56.934	28.282	9.1		46.84	47.49	63.1	31.07	4.42		27.23	27.23	53.444	27.23	27.23		40.71	40.71	40.71	40.71	40.71		119.06	183.69	176.43	103.91	7.77		138.56	306.14
0.63	23.97	10.24	55.6	0.85		32.19	59.93	41.32	32.19	32.19		0.89	5.21	0.89	1.82	0.89		28.672	46.394	38.606	14.312	11.99		11.08	57.13	4.42	6.97	4.42		27.23	27.23	27.23	27.23	27.23		40.71	40.71	40.71	40.71	40.71		83.93	209.97	92.34	25.86	7.77		97.84	338.19
1.56	9.52	0.63	0.63	1.9		32.19	42.1	32.19	32.19	32.19		0.89	3.89	0.89	0.89	1.28		12.681	33.298	14.958	9.1	19.987		11.3	40.95	4.42	4.42	19.42		27.23	27.23	27.23	27.23	27.23		40.71	40.71	40.71	40.71	40.71		20.44	251.01	7.77	7.77	86.47		59.29	174.52
0.63	11.08	0.63	3.47	0.63		32.19	45.4	32.19	32.19	38.41		1.7	0.89	0.89	0.89	4.62		20.271	48.552	14.958	24.563	33.798		28.3	54.84	4.42	4.42	4.42		27.23	34.177	27.23	27.23	32.014		40.71	40.71	40.71	40.71	40.71		101.21	143.56	7.77	20.52	96.04		21.93	349.89
0.63	0.63	0.63	0.95	34.77		32.19	32.19	32.19	32.19	81		2.71	0.89	4.09	0.89	12.24		26.264	29.123	25.292	19.14	67.083		24.79	4.42	4.42	4.42	86.78		27.23	27.23	27.23	27.23	78.995		40.71	40.71	40.71	40.71	40.71		43.66	55.27	61.24	7.77	145.1		22.7	38.46
0.63	0.63	0.63	0.72	9.59		32.19	32.19	32.19	32.19	32.19		1.68	0.89	0.89	0.89	5.02		10.824	34.397	22.894	24.884	64.858		10.13	4.42	4.42	17.71	65.79		27.23	38.826	27.23	27.23	66.267		40.71	40.71	40.71	40.71	40.71		33.47	57.23	7.77	73.23	132.82		21.12	58.28
73.73	10.86		1	54.18		32.19	54.48		51.62	66.06		0.89	14.53		4.13	7.36		13.919	68.844		23.362	57.461		8.2	60.63		44.94	65.12		27.23	52.874		27.23	44.429		40.71	40.71		40.71	40.71		22.98	230.03		175.2	123.68		14.82	261.23
0.63	5.96		0.7	9.28		32.19	38.92		32.19	32.19		0.89	7.79		0.89	0.89		21.946	52.598		14.895	43.543		4.42	4.42		4.42	44.48		27.23	58.781		27.23	37.994		40.71	40.71		40.71	40.71		7.77	89.06		9.07	91.56		18.36	65.54
0.63	0.63		0.93	15.3		32.19	32.19		32.19	43.53		1.61	0.89		0.89	7.57		14.516	15.71		9.1	53.318		29.59			4.42	56.2		27.23	27.23		27.23	49.075		40.71	40.71		40.71	40.71		80.42	7.77		7.77	108.18		89.58	19.87
1.17			0.64	0.63		32.19			32.19	32.19		3.83			0.9	0.89		16.575			17.576	14.958		31.29			5.25	4.42		27.23			27.23	27.23		40.71			40.71	40.71		59.86			36.37	35.86		205.67
0.63			0.63	9.99		32.19			32.19	32.5		0.89			1.13	0.89		26.902			11.458	25.621		4.42			26.35	4.42		27.23			27.23	27.23		40.71			40.71	40.71		35.7			54.99	42.36		26.88
0.63			1.33	18.96		32.19			67.63	32.19		0.89			4.68	0.89		14.958			38.905	27.189		4.42			55.7	4.42		27.23			27.23	27.23		40.71			40.71	40.71		7.77			99.71	77.36		68.24
35.07			1.19	0.63		40.22			32.19	32.19		0.89			0.89	0.89		14.958			12.113	29.322		4.42			7.52	4.42		27.23			27.23	30.189		40.71			40.71	40.71		7.77			56.19	63.84		323.98
9.59			0.63			32.19			32.19			0.89			0.89			19.365			11.206			4.42			19.78			27.23			27.23			40.71			40.71			35.73			77.01			119.87
8.61						32.19						0.89						19.521						4.42						27.23						40.71						89.4						398.7
[truncated: 3 more columns]

## Sheet: Fig 3B
pg/mL
CCL2 D2						CCL5 D2						CXCL1 D2						CXCL10 D2
WT	CatG-/-	NE-/-	PR3-/-	NE.CatG-/-		WT	CatG-/-	NE-/-	PR3-/-	NE.CatG-/-		WT	CatG-/-	NE-/-	PR3-/-	NE.CatG-/-		WT	CatG-/-	NE-/-	PR3-/-	NE.CatG-/-
119.45	156.73	1663.48	938.92	75.3		581.37	864.95	1621.84	1260.83	341.55		24.72	710.71	759.89	358.68	19.84		678.79	605.05	28000	8654.1	897.68
75.3	783.11	1312.27	885.7	1144.44		390.05	1079.81	1189.42	1025.34	1720.92		4.89	363.54	618.5	332.31	567.26		292.47	28000	3791.73	4726.02	28000
173.23	524.91	949.97	1617.4	1399.12		571.66	1183.63	1861.78	1040.81	1464.12		88.87	201.21	397.36	476.03	757.92		1533.08	4992.93	28000	5196.68	28000
193.03	601.11	118.96	4057.09	762.56		338.34	843.93	1306.58	1420.73	1984.73		105.75	328.7	87.69	693.72	345.46		3119.88	5663.73	3111.82	28000	28000
99.62	657.81	995.26	450.58	2397.75		467.7	987.16	1428.6	778.1	3878.65		13.7	330.04	398.58	220.83	387.42		698.4	6107.18	28000	3485.87	28000
1631.38	89.7	261.42	890.36	5142.41		1211.34	464.8	1102.14	1290.86	21000		482.45	19.08	165.91	293.98	537.49		4993.28	1397.17	28000	4932.13	28000
529.04	75.3	425.51	801.82	2049.73		556.12	568.97	403.17	1393.48	1394.37		254.52	66.89	74.22	427.66	824.07		28000	1467.27	28000	28000	28000
241.18	803.12	544.64	287.95	148.56		328	2008.18	1505.44	505.99	1468.39		67.31	217.75	121.08	166.19	93.13		28000	28000	28000	3507.51	4693.44
605.11	75.3	414.09	163.28			506.73	586.31	760.54	539.78			82.1	48.6	123.4	75.72			28000	1185.89	28000	2131.04
	103.49	75.3	76.91				859.4	610.11	579.59				128.71	29.43	73.73				4341.51	1032.52	1017.98
	2224.1						5933.47						550.09						28000
CCL2 D4						CCL5 D4						CXCL1 D4						CXCL10 D4
WT	CatG-/-	NE-/-	PR3-/-	NE.CatG-/-		WT	CatG-/-	NE-/-	PR3-/-	NE.CatG-/-		WT	CatG-/-	NE-/-	PR3-/-	NE.CatG-/-		WT	CatG-/-	NE-/-	PR3-/-	NE.CatG-/-
219.38	772.23	475.95	878.45	820.8		842.2	2109.69	1292.36	1949.45	1709.11		116.83	556.33	195.11	481.05	472.89		795.29	4485.63	2663.64	2551.58	3451.46
347.23	239.52	82	173.23	456.46		1187.1	1303.55	738.81	1176.74	1403.19		156.48	407.63	32.09	31.65	392.68		1310.64	2159.07	446.4	844.86	2497.13
302.87	809.17	190.15	204.31	191.99		1786.24	1803.28	2746.61	1159.23	756.02		194.3	510.57	134.81	179.23	118.6		1884.79	2955.55	3693.52	1594.81	1409.41
116.45	210.78	238.77	558.94	517.8		1271.84	1165.79	5177.38	1593.88	1084.1		45.83	369.18	144.74	417.3	246.59		1032.08	2281.22	2988.92	2574.56	2196.79
443.2	421.42	733	322.67	75.3		1886.1	1736.73	8914.01	1156.76	425.69		369.19	414.66	597.99	344.32	18.44		2681.1	2478.35	28000	1861.34	401.75
205.96	666.26	357.22	113.04	140.84		985.96	1442.03	1374.95	640.97	590.5		129.94	391.09	159.31	31.08	59.89		1772.53	3385.93	4336.91	1124.81	773.67
301.14	311.31	75.3	116.63	337.35		1127.99	1713.62	397.54	146.57	1174.59		115.6	307.09	11.76	5.8	237.79		1210.56	2913.82	508.01	612.79	2584.38
177.32	798.29	75.3	115.81	252.97		1486.43	1784.9	950.55	777.81	4828.58		153.64	395.81	31.4	26.22	287.65		1474.46	5432.94	508.01	788.39	3173.74
109.33	146.94	149.08	99.78	1016.98		1067.21	1689.38	3852.99	868.94	5839.95		96.7	77.79	93.34	20.22	460.11		1562.29	2014.07	2876.27	495.69	28000
148.74	148.48	155.13	332	390.68		1172.04	1035.6	1578.55	1282.55	21000		166.32	114.4	65.2	287.24	219.04		1427.25	3282.71	2544.13	2176.36	7472.88
165.53	781.76		528.18	1087.17		1261.75	14574.1		1598.31	5423.7		65.3	478.61		400.56	621.39		1115.44	28000		2329.49	28000
107.22	327.33		84.96	333.56		563.2	7982.08		983.67	5052.13		25	214.46		48.96	165		469.34	6147.77		448.93	4286.91
195.18	76.45		75.3	473.81		1280.99	901.35		774.62	6387.69		144.11	30.32		18.03	228.67		1801.77	1441.34		732.75	14769.5
263.89			161.82	75.3		1511.76			1015.02	365.98		162.4			101.56	11.76		1791.43			1134.71	508.01
75.3			309.67	260.95		735.74			1180.23	2053.23		23.26			179.53	132.55		760.59			1310.67	5726.92
95.83			676.46	536.61		244.1			1613.66	1229.39		32.68			351	174.88		1169.54			1987.1	7408.03
452.71			276.6	75.3		370.09			992.82	1041.66		83.47			132.53	82.99		6225.75			1943.36	1077.38
213.76			327.57			336.25			1204.77			65.87			217.69			4622.14			1718.37
561.13						749.93						211.4						3392.28

## Sheet: Fig 4B
Inflammation score
dpi 2
WT	CatG -/-	NE-/-	PR3 -/-	NE.CatG -/-
16	18	6	5	20
12	6	5	5	21
1	4	10	6	12
6	15	7	15	11
2	9	13	1	3
16	13	18	24	10
15	8	24	12	21
2	3	10	10	20
27	3	17	9
	9	1	12
	19
dpi 4
WT	CatG -/-	NE-/-	PR3 -/-	NE.CatG -/-
15	19	16	10	20
8	11	13	11	19
16	6	20	22	21
17	9	18	5	12
13	11	12	12	13
9	12	13	2	22
12	17	18	8	19
6	16	1	19	15
7		25	1	28
2		24	26	18
7			15	14
14			2	7
8			17	18
12			20	23
17			16	14
24			12	19
13			17
13			18
15
	22
	19
	13
	14
	20

## Sheet: Supp Fig 1A 
FFU/ml
CatG						NE						PR3
4.104 FFU/ml						4.104 FFU/ml						4.104 FFU/ml
0	0.6	1.2	2.5	5		0	0.6	1.2	2.5	5		0	0.6	1.2	2.5	5
4.5092	4.33244	4.22531	4.07188	3.97772		4.5092	4.30103	4.40654	4.25527	3.75967		4.5092	4.48144	4.40654	4.19033	4.05308
4.46982	4.29003	4.29003	4.21219	4.24304		4.46982	4.16137	4.31175	4.32838	3.95424		4.46982	4.25527	4.31806	4.07918	4.02119
4.07188	4.05308	3.91645	3.79588	3.8293		4.07188	4.08991	4.09691	4.03342	3.69897		4.07188	4.10721	4.15534	3.989	3.81291
4.45939	4.42325	4.29003	4.27416	4.14613		4.45939	4.43616	4.37107	4.39445	4.26245		4.45939	4.42813	4.41162	4.35793	4.20412
CatG						NE						PR3
4.103 FFU/ml						4.103 FFU/ml						4.103 FFU/ml
0	0.6	1.2	2.5	5		0	0.6	1.2	2.5	5		0	0.6	1.2	2.5	5
3.64147	3.66558	3.64345	3.13033	1.69897		3.64147	3.6561	3.61805	3.68842	2.35218		3.64147	3.65128	3.62118	3.52892	0.69897
3.57403	3.5682	3.59988	3.05308	2.30103		3.57403	3.67025	3.6464	3.57403	2.8893		3.57403	3.60746	3.62325	3.55023	2
3.26717	3.07188	3.16137	3.03342	2.60206		3.26717	3.17609	3.13988	2.81291	2.72016		3.26717	3.11394	3.15534	2.91645	2.91645
3.53782	3.44716	3.41162	3.31806	2.97772		3.53782	3.45939	3.33244	3.0607	2.65321		3.53782	3.43136	3.23805	3.09691	2.91645

[truncated: 3 more sheets: Supp Fig 1B, Supp Fig 1C, Supp Fig 1D]
